# Supplementary material for: Spermidine overrides INSR (insulin receptor)-IGF1R (insulin-like growth factor 1 receptor)-mediated inhibition of autophagy in the aging heart
Source: Autophagy. 2022 Jul 10;18(10):2500–2. doi: 10.1080/15548627.2022.2095835 (PMC9542397; doi:10.1080/15548627.2022.2095835)
Supplement: Supplemental Material [file KAUP_A_2095835_SM7325.zip]

Archive with 2 entries (2 files):
- Abdellatif et al_Autophagy punctum_2022_TrackChange.pdf
- IGF autophagy final.pdf
